# Supplementary material for: Region-Specific Decellularization of Porcine Uterine Tube Extracellular Matrix: A New Approach for Reproductive Tissue-Engineering Applications
Source: Biomimetics (Basel). 2024 Jun 24;9(7):382. doi: 10.3390/biomimetics9070382 (PMC11274565; doi:10.3390/biomimetics9070382)
Supplement: Supplementary file 1 [file biomimetics-09-00382-s001.zip]

Archive with 1 entries (1 files):
- biomimetics-3049407-supplementary.pdf
